# Supplementary material for: Supramolecular Amphiphiles Based on Pillar[5]arene and Meroterpenoids: Synthesis, Self-Association and Interaction with Floxuridine
Source: Int J Mol Sci. 2021 Jul 26;22(15):7950. doi: 10.3390/ijms22157950 (PMC8348429; doi:10.3390/ijms22157950)
Supplement: Supplementary file 1 [file ijms-22-07950-s001.zip]

Archive with 1 entries (1 files):
- ijms-1307960-supplementary.pdf
